# Supplementary material for: Formerly considered rare, the ant species Cryptoponeochracea (Mayr, 1855) can be commonly detected using citizen-science tools
Source: Biodivers Data J. 2022 May 27;10:e83117. doi: 10.3897/BDJ.10.e83117 (PMC9848458; doi:10.3897/BDJ.10.e83117)
Supplement: Supplementary material 1 — Formerly rare ant species Cryptoponeochracea (Mayr, 1855) commonly detected using citizen-science tools [file bdj-10-e83117-s001.xlsx]

## Sheet: Munka1
Location	No. of group members	GPS coordinates (North)	GPS coordinates (East)	Elevation (meters above sea level)	No. of active members	No. of inactive members
Budapest	172	47.4983	19.0408	106	90	82
Debrecen	34	47.5316	21.6273	124	25	9
Pécs	15	46.0727	18.2323	133	7	8
Miskolc	14	48.0964	20.7624	159	8	6
Szeged	13	46.253	20.1414	75	7	6
Győr	12	47.6875	17.6504	112	6	6
Nyíregyháza	10	47.9495	21.7244	111	9	1
Sopron	9	47.6817	16.5845	217	3	6
Kecskemét	7	46.8964	19.6897	113	4	3
Székesfehérvár	7	47.186	18.4221	112	3	4
Kaposvár	6	46.3594	17.7968	154	4	2
Szolnok	6	47.1621	20.1825	86	3	3
Karcag	5	47.3149	20.9197	86	3	2
Gödöllő	5	47.6008	19.3605	217	3	2
Veszprém	5	47.0927	17.9135	267	1	4
Fót	4	47.6173	19.1892	147	2	2
Baja	4	46.1818	18.9543	98	2	2
Szentendre	4	47.6795	19.0669	132	2	2
Békéscsaba	4	46.6736	21.0877	86	1	3
Szombathely	4	47.2307	16.6218	215	2	2
Komárom	3	47.7391	18.1267	111	3	0
Biatorbágy	3	47.4707	18.8206	174	3	0
Esztergom	3	47.7884	18.7434	108	3	0
Gyál	3	47.3837	19.2171	115	2	1
Herend	3	47.134	17.7518	318	2	1
Hódmezővásárhely	3	46.4181	20.33	80	2	1
Szigethalom	3	47.3184	19.0067	101	3	0
Vác	3	47.7842	19.1352	114	3	0
Zalaegerszeg	3	46.8453	16.8472	155	2	1
Bonyhád	3	46.2981	18.5264	131	2	1
Dunaharaszti	3	47.3537	19.0971	104	1	2
Eger	3	47.9025	20.3772	165	1	2
Göd	3	47.6942	19.1401	115	0	3
Mosonmagyaróvár	3	47.8681	17.2689	120	2	1
Orosháza	3	46.5684	20.6545	86	2	1
Hajdúböszörmény	3	47.6719	21.5127	124	2	1
Leányfalu	3	47.7181	19.0842	127	1	2
Paks	3	46.6061	18.8547	90	2	1
Tatabánya	3	47.5692	18.4048	154	1	2
Mezőtúr	3	47.0041	20.6180	85	0	3
Nagykanizsa	2	46.459	16.9897	150	1	1
Tokaj	2	48.1172	21.4089	123	1	1
Balassagyarmat	2	48.0712	19.2937	151	1	1
Bicske	2	47.4912	18.637	164	1	1
Budakeszi	2	47.5136	18.9278	247	2	0
Csanádpalota	2	46.2408	20.7229	90	1	1
Csömör	2	47.549	19.2253	176	2	0
Dabas	2	47.1876	19.3119	99	1	1
Dánszentmiklós	2	47.2109	19.5481	136	0	2
Dorog	2	47.7236	18.7297	130	0	2
Dunakeszi	2	47.6344	19.1397	129	1	1
Érd	2	47.392	18.9045	156	2	0
Hajdúnánás	2	47.843	21.4243	97	1	1
Hajdúszoboszló	2	47.4435	21.3966	94	1	1
Makó	2	46.2219	20.4809	81	1	1
Meggyeskovácsi	2	47.1571	16.8652	165	1	1
Pilisvörösvár	2	47.6194	18.9066	192	0	2
Püspökladány	2	47.3217	21.1186	86	1	1
Sajószentpéter	2	48.2189	20.7092	134	0	2
Siófok	2	46.9091	18.0746	105	1	1
Sóskút	2	47.4047	18.8278	125	1	1
Szentmártonkáta	2	47.4453	19.6908	120	1	1
Szigetszentmiklós	2	47.3396	19.0352	104	0	2
Tata	2	47.6458	18.3303	134	0	2
Téglás	2	47.711	21.6728	137	1	1
Tiszaújváros	2	47.916	21.0427	94	1	1
Tiszavasvári	2	47.96	21.3611	94	1	1
Ajka	2	47.1036	17.5518	225	1	1
Abony	2	47.1885	20.0096	92	1	1
Bodrogkeresztúr	2	48.163	21.3596	130	1	1
Páty	2	47.5153	18.8277	191	1	1
Szuhogy	2	48.3842	20.6731	158	1	1
Dunaújváros	2	46.9806	18.9126	145	1	1
Őrbottyán	1	47.6858	19.2784	197	0	1
Abasár	1	47.7989	20.0037	179	0	1
Abda	1	47.6962	17.5446	110	0	1
Aszód	1	47.6534	19.4843	145	0	1
Babót	1	47.5752	17.0759	122	1	0
Bácsbokod	1	46.1235	19.1557	113	0	1
Bakonyszentlászló	1	47.3892	17.8033	219	1	0
Balatonfüred	1	46.9599	17.8851	138	0	1
Balmazújváros	1	47.6145	21.3417	89	1	0
Bár	1	46.0482	18.712	100	1	0
Berettyóújfalu	1	47.2196	21.5363	94	1	0
Bodajk	1	47.321	18.2339	158	0	1
Bodrogkisfalud	1	48.1789	21.3618	109	0	1
Bogyiszló	1	46.3859	18.8241	85	1	0
Bucsa	1	47.2047	20.997	85	1	0
Bugyi	1	47.226	19.1516	96	1	0
Cece	1	46.7698	18.6337	104	0	1
Cegléd	1	47.1738	19.7966	103	1	0
Csanytelek	1	46.6015	20.1114	79	0	1
Csepreg	1	47.4001	16.7084	181	0	1
Csokvaomány	1	48.1667	20.3745	275	1	0
Csongrád	1	46.7084	20.1436	81	1	0
Dány	1	47.5184	19.5432	164	1	0
Délegyháza	1	47.2559	19.0809	95	1	0
Devecser	1	47.1036	17.4377	175	0	1
Dunavarsány	1	47.2796	19.0679	102	0	1
Elek	1	46.5292	21.2488	92	0	1
Enese	1	47.6461	17.4235	112	0	1
Etes	1	48.1099	19.722	219	0	1
Farád	1	47.6064	17.2003	117	0	1
Farmos	1	47.3615	19.8521	99	0	1
Felsőberecki	1	48.3596	21.6951	98	1	0
Felsőpakony	1	47.3439	19.238	109	0	1
Felsőtárkány	1	47.9735	20.4191	222	1	0
Felsőzsolca	1	48.1041	20.8595	113	1	0
Fonyód	1	46.7425	17.5591	110	0	1
Fülöp	1	47.5981	22.0547	143	0	1
Füzesabony	1	47.7495	20.4151	112	1	0
Gátér	1	46.6804	19.9596	83	1	0
Görbeháza	1	47.82	21.236	89	1	0
Gyenesdiás	1	46.7737	17.2852	130	1	0
Gyermely	1	47.5918	18.6418	201	0	1
Gyomaendrőd	1	46.9318	20.8113	81	1	0
Gyöngyös	1	47.7773	19.9295	161	1	0
Gyöngyöstarján	1	47.8133	19.8664	194	1	0
Győrság	1	47.5752	17.7516	157	1	0
Gyula	1	46.6473	21.2784	86	1	0
Hajdúsámson	1	47.6049	21.7597	132	1	0
Hajmáskér	1	47.1478	18.0245	177	1	0
Halászi	1	47.8903	17.3257	120	1	0
Hortobágy	1	47.5869	21.156	85	0	1
Inárcs	1	47.2583	19.3266	114	0	1
Isaszeg	1	47.5353	19.3978	186	1	0
Iszkáz	1	47.168	17.2965	152	1	0
Iváncsa	1	47.1534	18.827	113	1	0
Izsák	1	46.802	19.3546	100	1	0
Jánoshalma	1	46.2975	19.3251	137	1	0
Jánosháza	1	47.12	17.1635	147	1	0
Jásd	1	47.287	18.0239	241	1	0
Jászberény	1	47.5002	19.9063	95	0	1
Jobbágyi	1	47.8307	19.6752	152	1	0
Kazincbarcika	1	48.2489	20.619	157	1	0
Kecel	1	46.5243	19.2452	100	1	0
Kertészsziget	1	47.1543	21.061	83	0	1
Keszthely	1	46.7655	17.248	111	1	0
Kismaros	1	47.828	19.0109	115	1	0
Kóka	1	47.4846	19.5799	146	1	0
Komló	1	46.193	18.2512	208	0	1
Kondoros	1	46.7575	20.7972	84	1	0
Kökény	1	45.9995	18.2058	198	0	1
Körmend	1	47.0141	16.5958	191	1	0
Kulcs	1	47.0541	18.9197	147	1	0
Kunszentmárton	1	46.8364	20.2878	85	1	0
Kutas	1	46.3339	17.4542	151	1	0
Lábatlan	1	47.7473	18.491	147	0	1
Lajosmizse	1	47.0248	19.5559	134	0	1
Lébény	1	47.7379	17.3928	118	0	1
Levél	1	47.8947	17.2014	124	0	1
Lövő	1	47.5108	16.7898	193	1	0
Lukácsháza	1	47.3353	16.5786	249	0	1
Magyarhertelend	1	46.1888	18.1496	169	1	0
Magyarpolány	1	47.1682	17.5464	273	1	0
Majs	1	45.9091	18.5976	111	0	1
Mélykút	1	46.2132	19.3814	131	0	1
Mende	1	47.4317	19.4589	156	0	1
Mezőkovácsháza	1	46.4093	20.9113	94	0	1
Mosdós	1	46.3549	17.9894	140	1	0
Nagykőrös	1	47.0317	19.7804	115	1	0
Nagypall	1	46.1474	18.4539	201	0	1
Nagytálya	1	47.8161	20.4084	130	0	1
Nagyvenyim	1	46.9571	18.8576	134	1	0
Nekézseny	1	48.169	20.4291	249	1	0
Nemesgulács	1	46.8339	17.4842	121	1	0
Nikla	1	46.581	17.5141	119	0	1
Nyárlőrinc	1	46.8611	19.8773	102	0	1
Nyergesújfalu	1	47.757	18.5502	134	1	0
Nyíracsád	1	47.604	21.9715	148	0	1
Nyírbátor	1	47.839	22.1308	152	1	0
Nyírmada	1	48.0662	22.1941	128	0	1
Nyírtelek	1	48.015	21.6384	104	0	1
Oroszlány	1	47.4859	18.3155	187	0	1
Ostffyasszonyfa	1	47.3285	17.0432	156	1	0
Ostoros	1	47.8686	20.428	190	0	1
Öttevény	1	47.7256	17.49	116	1	0
Pecöl	1	47.2045	16.8249	171	1	0
Pétfürdő	1	47.1616	18.1337	122	1	0
Petőháza	1	47.5966	16.8954	124	1	0
Pilisborosjenő	1	47.6092	18.9918	233	0	1
Polgár	1	47.8679	21.1141	93	0	1
Polgárdi	1	47.0601	18.2994	153	1	0
Ruzsa	1	46.2891	19.7481	113	1	0
Sárbogárd	1	46.8791	18.6213	107	1	0
Sarkad	1	46.7374	21.3811	85	0	1
Sarkadkeresztúr	1	46.8107	21.3842	85	0	1
Sárvár	1	47.2524	16.9295	158	1	0
Sásd	1	46.2563	18.1025	136	1	0
Sobor	1	47.4768	17.3753	118	0	1
Somogyszentpál	1	46.6359	17.478	111	0	1
Sümeg	1	46.98	17.281	191	1	0
Ásványráró	1	47.8288	17.4992	114	1	0
Szabadegyháza	1	47.077	18.6912	120	0	1
Szendrőlád	1	48.3433	20.7419	141	0	1
Szenna	1	46.3066	17.7291	156	1	0
Szentgál	1	47.1148	17.7331	333	1	0
Szigetújfalu	1	47.2324	18.9266	99	1	0
Szigetvár	1	46.0488	17.7983	114	1	0
Szikszó	1	48.1989	20.9298	117	1	0
Tapolca	1	46.8834	17.4371	127	0	1
Tardos	1	47.6621	18.4515	291	0	1
Tárnok	1	47.3684	18.8606	107	0	1
Tatárszentgyörgy	1	47.0795	19.3712	106	0	1
Tényő	1	47.5407	17.649	164	1	0
Tihany	1	46.9129	17.888	168	0	1
Tiszaalpár	1	46.814	19.9937	88	0	1
Tiszafüred	1	47.6147	20.7504	91	1	0
Tiszalúc	1	48.0358	21.0648	100	0	1
Tolna	1	46.4258	18.7752	96	1	0
Törökbálint	1	47.4385	18.9108	167	0	1
Törökszentmiklós	1	47.1759	20.4133	84	0	1
Tura	1	47.6077	19.6004	120	1	0
Üröm	1	47.5982	19.0131	184	0	1
Várpalota	1	47.2006	18.1614	137	1	0
Vászoly	1	46.9403	17.7575	273	1	0
Zákányszék	1	46.2753	19.8883	96	1	0
Zirc	1	47.2621	17.8708	399	1	0
Balatonkenese	1	47.0346	18.1092	116	0	1
Bárna	1	48.1000	19.9333	288	1	0
Budaörs	1	47.4605	18.9577	138	0	1
Csákánydoroszló	1	46.9727	16.5044	198	0	1
Cserszegtomaj	1	46.8061	17.2312	196	0	1
Csorna	1	47.6167	17.2500	118	0	1
Hosszúpályi	1	47.3927	21.7324	106	0	1
Kisbér	1	47.5016	18.0268	177	0	1
Mátészalka	1	47.9541	22.3216	126	0	1
Monor	1	47.3475	19.4489	141	1	0
Nagyhegyes	1	47.5393	21.3473	92	1	0
Nagytétény	1	47.3908	18.9780	101	1	0
Padragkút	1	47.0596	17.5539	244	1	0
Perbál	1	47.5913	18.7599	206	0	1
Pusztaszabolcs	1	47.1412	18.7594	113	0	1
Sukoró	1	47.2387	18.5994	146	0	1
Szentes	1	46.6519	20.2572	86	0	1
Szerencs	1	48.1623	21.2051	99	0	1
Szigetcsép	1	47.2650	18.9682	98	0	1
Tinnye	1	47.6200	18.7782	232	0	1
Városlőd	1	47.1481	17.6536	300	0	1
Vásárosnamény	1	48.1267	22.3183	110	1	0
Vértesszőlős	1	47.6188	18.3803	144	0	1
